# Supplementary material for: Impact of Lockdown Measures on Health Outcomes of Adults with Type 2 Diabetes Mellitus in Bangladesh
Source: Healthcare (Basel). 2023 Apr 21;11(8):1191. doi: 10.3390/healthcare11081191 (PMC10137871; doi:10.3390/healthcare11081191)
Supplement: Supplementary file 1 [file healthcare-11-01191-s001.zip]

Archive with 1 entries (1 files):
- healthcare-2320197-supplementary.pdf
